# Supplementary material for: Evaluating the Feasibility of Using Historical Placebo Control in Osteoarthritis Trials
Source: Epidemiologia (Basel). 2026 Feb 14;7(1):27. doi: 10.3390/epidemiologia7010027 (PMC12922152; doi:10.3390/epidemiologia7010027)
Supplement: Supplementary file 1 [file epidemiologia-07-00027-s001.zip]

Archive with 1 entries (1 files):
- epidemiologia-4023651-supplementary.pdf
